# Supplementary material for: Mortuary and hospital-based HIV mortality surveillance among decedents in a low-resource setting: lessons from Western Kenya
Source: BMC Public Health. 2022 Mar 29;22:609. doi: 10.1186/s12889-022-12909-3 (PMC8962591; doi:10.1186/s12889-022-12909-3)
Supplement: Supplementary file 1 — Additional file 1. County Civil Registrar Data Collection Form. ODK electronic tool. [file 12889_2022_12909_MOESM1_ESM.xlsx]

## Sheet: Additional file 1
															v 11.04.19
			Initials of abstracting officer: ______________
			Serial Number DA					Volume #						Year
			4. SEX:	1 - Male 2 - Female 3 - Unknown
							Tick/circle one
			5. AGE:			Years/Months/Days						Deceased DOB: D/MM/YYYY
			6. DATE OF DEATH:
			7. MARITAL STATUS:	1:- Married 2:- Divorced 3:- Single 4:- Widowed
			8. PLACE OF DEATH:	Institution: ______________________________________________________
			1-Institution	Estate: __________________________________________________________
			2-Not Institution	Town:___________________________________________________________
				Sublocation: ______________________________________________________
				District: __________________________________________________________
			9. USUAL RESIDENCE:	Estate: ___________________________________________________________
				Town:____________________________________________________________
				Sublocation: ______________________________________________________
				District: __________________________________________________________
			10. Education:	1:- Primary 2:- Secondary 3:- Vocational 4:- College
			11. Occupation: ___________________________________________
			12. IMMEDIATE CAUSE: disease or condition directly leading to death (a)
			Due to:
			ANTECEDENT CAUSES: Morbid conditions, if any, which gave rise to immediate cause (b)
			ANTECEDENT CAUSES: Due to, stating the underlying cause last (c)
			OTHER SIGNIFICANT CONDITIONS: Contributing to death but not related to (a)
			13. Institution Reporting
			14. Date death was certified
			15. Registration number
			16.Date record received at civil registry
			Comments
