# Supplementary material for: Mortuary and hospital-based HIV mortality surveillance among decedents in a low-resource setting: lessons from Western Kenya
Source: BMC Public Health. 2022 Mar 29;22:609. doi: 10.1186/s12889-022-12909-3 (PMC8962591; doi:10.1186/s12889-022-12909-3)
Supplement: Supplementary file 4 — Additional file 4. HospitalRecordsLink Sheet. Used to abstract data from hospital deaths, which were subsequently entered into an Open Data Kit (ODK) form. [file 12889_2022_12909_MOESM4_ESM.xlsx]

## Sheet: Additional file 4
										v 16.08.18
		IDENTIFICATION
		Mortuary:		Study ID:
		1- JOOTRH 2 - Kisumu County Referral Hospital 3 - Other, specify: _______________________
		DEMOGRAPHICS
		Deceased name initials: First.Middle.Last
		Date of birth
		(DD/MM/YYY)
		Age Specify: Years [Y], Months [M], weeks [W], or Days [D]
		Deceased Sex:			Date of death	(DD/MM/YYY)		Time of death(HH:MM)
			1 - Male					AM [ ] PM [ ] Unknown [ ]
			2 - Female
			3 - Unknown
		HOSPITAL RECORDS
	1	Ward number			Hospital file available
					Yes O			If yes go to 2
					No O			If no collect blood
	2	HIV results available from hospital records?
					Yes O			If yes go to 3
					No O			If no collect blood
	3	HIV STATUS						If yes, record status
		Known positive at hospitalization				Yes O No O		If No, go to 3a
	3a	If no, were they tested for HIV at this hospitalization?				Yes O No O		If Yes, go to 3b
	3b	If tested, HIV test result				Positive O		Do not collect blood
						Negative O		Check the date
						>3 months O		Collect blood
						≤ 3 months O		Do not collect blood
		Notes
