# Supplementary material for: Mortuary and hospital-based HIV mortality surveillance among decedents in a low-resource setting: lessons from Western Kenya
Source: BMC Public Health. 2022 Mar 29;22:609. doi: 10.1186/s12889-022-12909-3 (PMC8962591; doi:10.1186/s12889-022-12909-3)
Supplement: Supplementary file 5 — Additional file 5. Mortality Surveillance Register. A paper register created to capture details of all deaths documented in the mortuaries during the study period and doubled up as the blood collection register. [file 12889_2022_12909_MOESM5_ESM.xlsx]

## Sheet: Additional file 5
	Participating Mortuary: 1-Jaramogi Oginga Odinga Teaching and Referral Hospital (JOOTRH) 2-Kisumu County Referral Hospital (KCRH)
	Study ID			Date of admission into the mortuary	RA Initials		Cadaver Classification	Cadaver number	Ward No.	Name			Age	Sex	Availability of Cadaver	Eligibity of Cadaver	Reason (s) In-eligible* /unavailable	If cadaver is available and eligible	Blood				Submission Status Tick if data is entered	Cause of Death (CoD) Tracking		Comments
		Date of death	Time of death			Time of admission into the mortuary											1. Transferred /discharged 2. Burns 3. Deteriorated 4. Still birth 5. dead for ≥48 hours 6. Legal reasons 7. Cannot be found 8. Other (Specify)	HIV Results known? Yes -Y/No-N If Yes, Do NOT collect sample If No, collect sample	For cadavers whose HIV results are not known					Entered	Source
	Code format J- xxxxx for JOOTRH OR K-xxxx for Kisumu County Ref. Hosp. [stick barcode]	Date: DD/MM/YYYY	HH:MM (tick if AM or PM)	Date: DD/MM/YYYY	RA Initials	HH:MM (tick if AM or PM)	Brought in dead [1] Police Case [2] Inpatient [3] Outpatient [4]			First	Middle	Last	Specify: Years [Y], Months [M] , Weeks [W], OR Days [D]	Male [M] Female [F] Unknown [UK]	Yes [Y] No [N]	Yes [Y] =Eligible No [N] = Not Eligible			BL ID Stick barcode	Date Collected DD/MM/YYYY	Time Collected HH : MM (tick if AM or PM)	No. of blood draw attempts (indicate the number in the box and tick the status)	H1	Yes [Y] No [N]	D1 [1] Post Mortem[2] Both [3]
		__/__ /__	AM [ ] PM [ ] Unknown [ ]	__/__ /__		AM [ ] PM [ ] Unknown [ ]														__ /__ /__	AM [ ] PM [ ]	Successful [ ] Not Successful[ ]
		__/__ /__	AM [ ] PM [ ] Unknown [ ]	__/__ /__		AM [ ] PM [ ] Unknown [ ]														__ /__ /__	AM [ ] PM [ ]	Successful [ ] Not Successful[ ]
		__/__ /__	AM [ ] PM [ ] Unknown [ ]	__/__ /__		AM [ ] PM [ ] Unknown [ ]														__ /__ /__	AM [ ] PM [ ]	Successful [ ] Not Successful[ ]
		__/__ /__	AM [ ] PM [ ] Unknown [ ]	__/__ /__		AM [ ] PM [ ] Unknown [ ]														__ /__ /__	AM [ ] PM [ ]	Successful [ ] Not Successful[ ]
		__/__ /__	AM [ ] PM [ ] Unknown [ ]	__/__ /__		AM [ ] PM [ ] Unknown [ ]														__ /__ /__	AM [ ] PM [ ]	Successful [ ] Not Successful[ ]
		__/__ /__	AM [ ] PM [ ] Unknown [ ]	__/__ /__		AM [ ] PM [ ] Unknown [ ]														__ /__ /__	AM [ ] PM [ ]	Successful [ ] Not Successful[ ]
		__/__ /__	AM [ ] PM [ ] Unknown [ ]	__/__ /__		AM [ ] PM [ ] Unknown [ ]														__ /__ /__	AM [ ] PM [ ]	Successful [ ] Not Successful[ ]
																										v 16.08.18
