# Supplementary material for: Mortuary and hospital-based HIV mortality surveillance among decedents in a low-resource setting: lessons from Western Kenya
Source: BMC Public Health. 2022 Mar 29;22:609. doi: 10.1186/s12889-022-12909-3 (PMC8962591; doi:10.1186/s12889-022-12909-3)
Supplement: Supplementary file 6 — Additional file 6. Mortality Surveillance Oral Sample Register. Recorded details relating to oral HIV testing for all eligible decedents at JOOTRH mortuary. [file 12889_2022_12909_MOESM6_ESM.xlsx]

## Sheet: Additional file 6
Participating Mortuary: Jaramogi Oginga Odinga Teaching and Referral Hospital (JOOTRH)
Study ID	Cadaver Number	Age	Sex	Pre - embalming sample		Oral [Pre]					Embalming		Post - embalming sample		Oral [Post]					ODK Results Submission Status		Comments
				Pre Sample collected	Reason (s) for not collecting Oral Specimen								Post Sample collected	Reason (s) for not collecting Oral Specimen
Stick Barcode		Specify: Years [Y], Months [M] , Weeks [W], OR Days [D]	Male [M] Female [F] Unknown [UK]	Yes [Y] No [N]	1. Transferred / discharged 2. Burns 3. Deteriorated 4. Still birth 5. Legal reasons 6. Blood in oral cavity 9. Other (specify)	PR ID Stick barcode	Date Collected DD/MM/YYYY	Time Collected HH:MM (tick if AM or PM)	HIV Results Positive[P] Negative [N] Invalid [I] If invalid, repeat test	HIV Results Positive[P] Negative [N] Invalid [I]	Date embalming ended DD/MM/YYYY	Time embalming ended HH:MM (tick if AM or PM)	Yes [Y] No [N]	1. Transferred / discharged 2. Burns 3. Deteriorated 4. Still birth 5. Legal reasons 6. Blood in oral cavity 9. Other(specify)	PS ID Stick barcode	Date Collected DD/MM/YYYY	Time Collected HH : MM (tick if AM or PM)	HIV Results Positive[P] Negative [N] Invalid [I] If invalid, repeat test	HIV Results Positive[P] Negative [N] Invalid [I]	Yes [Y] No [N]
							__ /__ /__	AM [ ] PM [ ]			__ /__ /__	AM [ ] PM [ ] Unknown [ ]				__ /__ /__	AM [ ] PM [ ]
							__ /__ /__	AM [ ] PM [ ]			__ /__ /__	AM [ ] PM [ ] Not available [ ]				__ /__ /__	AM [ ] PM [ ]
							__ /__ /__	AM [ ] PM [ ]			__ /__ /__	AM [ ] PM [ ] Unknown [ ]				__ /__ /__	AM [ ] PM [ ]
							__ /__ /__	AM [ ] PM [ ]			__ /__ /__	AM [ ] PM [ ] Unknown [ ]				__ /__ /__	AM [ ] PM [ ]
							__ /__ /__	AM [ ] PM [ ]			__ /__ /__	AM [ ] PM [ ] Unknown [ ]				__ /__ /__	AM [ ] PM [ ]
							__ /__ /__	AM [ ] PM [ ]			__ /__ /__	AM [ ] PM [ ] Unknown [ ]				__ /__ /__	AM [ ] PM [ ]
							__ /__ /__	AM [ ] PM [ ]			__ /__ /__	AM [ ] PM [ ] Unknown [ ]				__ /__ /__	AM [ ] PM [ ]
																						v 16.08.18
