# Supplementary material for: Mortuary and hospital-based HIV mortality surveillance among decedents in a low-resource setting: lessons from Western Kenya
Source: BMC Public Health. 2022 Mar 29;22:609. doi: 10.1186/s12889-022-12909-3 (PMC8962591; doi:10.1186/s12889-022-12909-3)
Supplement: Supplementary file 7 — Additional file 7. Cause of Death (COD) data Abstraction Form. Used to enter COD data abstracted from the D1 forms. [file 12889_2022_12909_MOESM7_ESM.xlsx]

## Sheet: Additional file 7
															v 16.08.18
			IDENTIFICATION						IPN No.				Study ID:
			Mortuary:	1- JOOTRH
				2 - Kisumu County Referral Hospital
				Initials of abstracting officer: ______________
			DEATH NOTIFICATION SECTION
			Sex: O Male O Female O Unknown				Age:		Tick one; Years [Y], Months [M] , Weeks [W], OR Days [D]
				DD / MM / YYYY						Re enter (From D1)
										Sex
			Date of death:
										Age
			Marital status: 1:- Married 2:- Divorced 3:- Single 4:- Widowed
										Date of Death
			Usual Residence			location unknown
			Estate: ___________________________________________
			Town:____________________________________________________________
			Sublocation: ______________________________________________________
			District: __________________________________________________________
			Education:	1:- Primary 2:- Secondary 3:- Vocational 4:- College								Occupation: ____________
			CAUSE OF DEATH
			Serial No. DA from D1/D2
			IMMEDIATE CAUSE: disease or condition directly leading to death (a)
			Due to:
			ANTECEDENT CAUSES: Morbid conditions, if any, which gave rise to immediate cause (a). (b)
			ANTECEDENT CAUSES: Due to, stating the underlying cause last (c)
			OTHER SIGNIFICANT CONDITIONS: Contributing to death but not related to (a)
			POST-MORTEM		Ref. number
													Type of Post-mortem
			Date of death (PM)				Time of death (PM)						1- Full autopsy
													2- View and grant
													3- Verbal autopsy
			DAY / MONTH / YEAR				HOUR : MIN						4- Attending
			Post mortem exam date				Post mortem time
			DAY / MONTH / YEAR				HOUR : MIN
			Pregnant at time of death? 1. Yes 2. No 3. Unknown 4. N/A (Man)
			Cause of death
