# Supplementary material for: Mortuary and hospital-based HIV mortality surveillance among decedents in a low-resource setting: lessons from Western Kenya
Source: BMC Public Health. 2022 Mar 29;22:609. doi: 10.1186/s12889-022-12909-3 (PMC8962591; doi:10.1186/s12889-022-12909-3)
Supplement: Supplementary file 8 — Additional file 8. Mortality Study Laboratory Requisition Form. Used for requesting specific laboratory tests to be conducted on the sample at the KEMRI HIV-R laboratory. [file 12889_2022_12909_MOESM8_ESM.xlsx]

## Sheet: Additional file 8
	NASCOP/KEMRI/CCSF/CDC Mortality Study Laboratory Requisition Form
		Specimen ID					Health Facility
							JOOTRH
							KCRH
						Deceased Sex:
		Age					1 - Male
		Specify: Years [Y], Months [M], weeks [W], or Days [D]					2 - Female
							3 - Unknown
		Date and time of specimen collection
		Date				Time
		DD/MM/YYY				HH : MM
		Sample Volume (Mls)
	Tests requested
			HIV Rapid Test		If positive test for VL. If VL ≥1000 copies/ml test for DRT
		Viral Load
		HIV Drug Resistance
			Storage
		DBS for ARV level			If HIV rapid test is discordant perform DNA PCR
			DNA PCR
		Test Requested by:			Date	DD/MM/YYY
		Day and time received at the lab
		Date				Time
		DD/MM/YYY				HH : MM
		Sample Volume (Mls)
		Sample received by:
								v 16.08.18
